# Supplementary material for: The Use of eHealth for Pharmacotherapy Management With Patients With Respiratory Disease, Cardiovascular Disease, or Diabetes: Scoping Review
Source: J Med Internet Res. 2023 Sep 26;25:e42474. doi: 10.2196/42474 (PMC10565624; doi:10.2196/42474)
Supplement: Multimedia Appendix 3 [file jmir_v25i1e42474_app3.xlsx]

## Sheet: Sheet1
Appendix 3 - articles included in the scoping review for eHealth
	title	year	authors	journal
1	Impact of a Culturally Tailored mHealth Medication Regimen Self-Management Program upon Blood Pressure among Hypertensive Hispanic Adults.	2019	Chandler, Jessica and Sox, Luke and Kellam, Kinsey and Feder, Lauren and Nemeth, Lynne and Treiber, Frank	International journal of environmental research and public health
2	Effect of a mHealth intervention on adherence in adolescents with asthma: A randomized controlled trial.	2019	Kosse, Richelle C. and Bouvy, Marcel L. and de Vries, Tjalling W. and Koster, Ellen S.	Respiratory medicine
3	Long-term Outcomes of the Effects of Home Blood Pressure Telemonitoring and Pharmacist Management on Blood Pressure Among Adults With Uncontrolled Hypertension: Follow-up of a Cluster Randomized Clinical Trial.	2018	Margolis, Karen L. and Asche, Stephen E. and Dehmer, Steven P. and Bergdall, Anna R. and Green, Beverly B. and Sperl-Hillen, JoAnn M. and Nyboer, Rachel A. and Pawloski, Pamala A. and Maciosek, Michael V. and Trower, Nicole K. and O'Connor, Patrick J.	JAMA network open
4	Medication reminder applications to improve adherence in coronary heart disease: a randomised clinical trial.	2019	Santo, Karla and Singleton, Anna and Rogers, Kris and Thiagalingam, Aravinda and Chalmers, John and Chow, Clara K. and Redfern, Julie	Heart (British Cardiac Society)
5	A mHealth-based care model for improving hypertension control in stroke survivors: Pilot RCT.	2018	Lakshminarayan, Kamakshi and Westberg, Sarah and Northuis, Carin and Fuller, Candace C. and Ikramuddin, Farah and Ezzeddine, Mustapha and Scherber, Julie and Speedie, Stuart	Contemporary clinical trials
6	Using Robots at Home to Support Patients With Chronic Obstructive Pulmonary Disease: Pilot Randomized Controlled Trial.	2018	Broadbent, Elizabeth and Garrett, Jeff and Jepsen, Nicola and Li Ogilvie, Vickie and Ahn, Ho Seok and Robinson, Hayley and Peri, Kathryn and Kerse, Ngaire and Rouse, Paul and Pillai, Avinesh and MacDonald, Bruce	Journal of medical Internet research
7	Controller adherence following hospital discharge in high risk children: A pilot randomized trial of text message reminders.	2019	Kenyon, Chen C. and Gruschow, Siobhan M. and Quarshie, William O. and Griffis, Heather and Leach, Michelle C. and Zorc, Joseph J. and Bryant-Stephens, Tyra C. and Miller, Victoria A. and Feudtner, Chris	The Journal of asthma : official journal of the Association for the Care of Asthma
8	Effects of a Tablet Computer on Self-care, Quality of Life, and Knowledge: A Randomized Clinical Trial.	2018	Melin, Michael and Hagglund, Ewa and Ullman, Bengt and Persson, Hans and Hagerman, Inger	The Journal of cardiovascular nursing
9	Effectiveness of Digital Medicines to Improve Clinical Outcomes in Patients with Uncontrolled Hypertension and Type 2 Diabetes: Prospective, Open-Label, Cluster-Randomized Pilot Clinical Trial.	2017	Frias, Juan and Virdi, Naunihal and Raja, Praveen and Kim, Yoona and Savage, George and Osterberg, Lars	Journal of medical Internet research
10	Text Messaging to Improve Hypertension Medication Adherence in African Americans From Primary Care and Emergency Department Settings: Results From Two Randomized Feasibility Studies.	2017	Buis, Lorraine and Hirzel, Lindsey and Dawood, Rachelle M. and Dawood, Katee L. and Nichols, Lauren P. and Artinian, Nancy T. and Schwiebert, Loren and Yarandi, Hossein N. and Roberson, Dana N. and Plegue, Melissa A. and Mango, LynnMarie C. and Levy, Phillip D.	JMIR mHealth and uHealth
11	The Effectiveness of Web-Based Asthma Self-Management System, My Asthma Portal (MAP): A Pilot Randomized Controlled Trial.	2016	Ahmed, Sara and Ernst, Pierre and Bartlett, Susan J. and Valois, Marie-France and Zaihra, Tasneem and Pare, Guy and Grad, Roland and Eilayyan, Owis and Perreault, Robert and Tamblyn, Robyn	Journal of medical Internet research
12	Improving Hypertension Control and Patient Engagement Using Digital Tools.	2017	Milani, Richard V. and Lavie, Carl J. and Bober, Robert M. and Milani, Alexander R. and Ventura, Hector O.	The American journal of medicine
13	A Remote Medication Monitoring System for Chronic Heart Failure Patients to Reduce Readmissions: A Two-Arm Randomized Pilot Study.	2016	Hale, Timothy M. and Jethwani, Kamal and Kandola, Manjinder Singh and Saldana, Fidencio and Kvedar, Joseph C.	Journal of medical Internet research
14	The feasibility of text reminders to improve medication adherence in adolescents with asthma.	2016	Johnson, Kevin B. and Patterson, Barron L. and Ho, Yun-Xian and Chen, Qingxia and Nian, Hui and Davison, Coda L. and Slagle, Jason and Mulvaney, Shelagh A.	Journal of the American Medical Informatics Association : JAMIA
15	Practical Telemedicine for Veterans with Persistently Poor Diabetes Control: A Randomized Pilot Trial.	2016	Crowley, Matthew J. and Edelman, David and McAndrew, Ann T. and Kistler, Susan and Danus, Susanne and Webb, Jason A. and Zanga, Joseph and Sanders, Linda L. and Coffman, Cynthia J. and Jackson, George L. and Bosworth, Hayden B.	Telemedicine journal and e-health : the official journal of the American Telemedicine Association
16	Pharmacist-provided diabetes management and education via a telemonitoring program.	2015	Shane-McWhorter, Laura and McAdam-Marx, Carrie and Lenert, Leslie and Petersen, Marta and Woolsey, Sarah and Coursey, Jeffrey M. and Whittaker, Thomas C. and Hyer, Christian and LaMarche, Deb and Carroll, Patricia and Chuy, Libbey	Journal of the American Pharmacists Association : JAPhA
17	The impact of tailored text messages on health beliefs and medication adherence in adults with diabetes: A randomized pilot study.	2016	Gatwood, Justin and Balkrishnan, Rajesh and Erickson, Steven R. and An, Lawrence C. and Piette, John D. and Farris, Karen B.	Research in social & administrative pharmacy : RSAP
18	Pragmatic trial of health care technologies to improve adherence to pediatric asthma treatment: a randomized clinical trial.	2015	Bender, Bruce G. and Cvietusa, Peter J. and Goodrich, Glenn K. and Lowe, Ryan and Nuanes, Heather A. and Rand, Cynthia and Shetterly, Susan and Tacinas, Cathy and Vollmer, William M. and Wagner, Nicole and Wamboldt, Frederick S. and Xu, Stanley and Magid, David J.	JAMA pediatrics
19	The efficiency of telemedicine to optimize metabolic control in patients with type 1 diabetes mellitus: Telemed study.	2014	Esmatjes, Enric and Jansa, Margarida and Roca, Daria and Perez-Ferre, Natalia and del Valle, Laura and Martinez-Hervas, Sergio and Ruiz de Adana, Marisol and Linares, Francisca and Batanero, Ricardo and Vazquez, Federico and Gomis, Ramon and de Sola-Morales, Oriol	Diabetes technology & therapeutics
20	A text messaging intervention to promote medication adherence for patients with coronary heart disease: a randomized controlled trial.	2014	Park, Linda G. and Howie-Esquivel, Jill and Chung, Misook L. and Dracup, Kathleen	Patient education and counseling
21	Effectiveness of telemonitoring integrated into existing clinical services on hospital admission for exacerbation of chronic obstructive pulmonary disease: researcher blind, multicentre, randomised controlled trial.	2013	Pinnock, Hilary and Hanley, Janet and McCloughan, Lucy and Todd, Allison and Krishan, Ashma and Lewis, Stephanie and Stoddart, Andrew and van der Pol, Marjon and MacNee, William and Sheikh, Aziz and Pagliari, Claudia and McKinstry, Brian	BMJ (Clinical research ed.)
22	Effect of home blood pressure telemonitoring and pharmacist management on blood pressure control: a cluster randomized clinical trial.	2013	Margolis, Karen L. and Asche, Stephen E. and Bergdall, Anna R. and Dehmer, Steven P. and Groen, Sarah E. and Kadrmas, Holly M. and Kerby, Tessa J. and Klotzle, Krissa J. and Maciosek, Michael V. and Michels, Ryan D. and O'Connor, Patrick J. and Pritchard, Rachel A. and Sekenski, Jaime L. and Sperl-Hillen, JoAnn M. and Trower, Nicole K.	JAMA
23	Use of home telehealth monitoring with active medication therapy management by clinical pharmacists in veterans with poorly controlled type 2 diabetes mellitus.	2012	McFarland, Michael and Davis, Kristen and Wallace, Jessica and Wan, Jim and Cassidy, Regina and Morgan, Timothy and Venugopal, Dharapuram	Pharmacotherapy
24	A culturally adapted telecommunication system to improve physical activity, diet quality, and medication adherence among hypertensive African-Americans: a randomized controlled trial.	2012	Migneault, Jeffrey P. and Dedier, Julien J. and Wright, Julie A. and Heeren, Timothy and Campbell, Marci Kramish and Morisky, Donald E. and Rudd, Peter and Friedman, Robert H.	Annals of behavioral medicine : a publication of the Society of Behavioral Medicine
25	A multimodal blood pressure control intervention in 3 healthcare systems.	2011	Magid, David J. and Ho, P. Michael and Olson, Kari L. and Brand, David W. and Welch, Lesley K. and Snow, Karen E. and Lambert-Kerzner, Anne C. and Plomondon, Mary E. and Havranek, Edward P.	The American journal of managed care
26	Effectiveness of home telehealth in comorbid diabetes and hypertension: a randomized, controlled trial.	2011	Wakefield, Bonnie J. and Holman, John E. and Ray, Annette and Scherubel, Melody and Adams, Margaret R. and Hillis, Stephen L. and Rosenthal, Gary E.	Telemedicine journal and e-health : the official journal of the American Telemedicine Association
27	Evaluation of a telemedicine-based service for the follow-up and monitoring of patients treated with oral anticoagulant therapy.	2008	Salvador, Carlos H. and Ruiz-Sanchez, Antonio and Gonzalez de Mingo, Miguel A. and Carmona Rodriguez, Montserrat and Carrasco, Mario Pascual and Sagredo, Pilar G. and Fragua, Juan A. and Caballero-Martinez, Fernando and Garcia-Lopez, Fernando and Marquez-Montes, Joaqu N. and Monteagudo, Jose L.	IEEE transactions on information technology in biomedicine : a publication of the IEEE Engineering in Medicine and Biology Society
28	Effectiveness of home blood pressure monitoring, Web communication, and pharmacist care on hypertension control: a randomized controlled trial.	2008	Green, Beverly B. and Cook, Andrea J. and Ralston, James D. and Fishman, Paul A. and Catz, Sheryl L. and Carlson, James and Carrell, David and Tyll, Lynda and Larson, Eric B. and Thompson, Robert S.	JAMA
29	The effect of telepharmacy counseling on metered-dose inhaler technique among adolescents with asthma in rural Arkansas.	2001	Bynum, A. and Hopkins, D. and Thomas, A. and Copeland, N. and Irwin, C.	Telemedicine journal and e-health : the official journal of the American Telemedicine Association
30	A telecommunications system for monitoring and counseling patients with hypertension. Impact on medication adherence and blood pressure control.	1996	Friedman, R. H. and Kazis, L. E. and Jette, A. and Smith, M. B. and Stollerman, J. and Torgerson, J. and Carey, K.	American journal of hypertension
31	Telemonitoring in asthma control: a randomized controlled trial	2019	Nemanic T. and Sarc I. and Skrgat S. and Flezar M. and Cukjati I. and Marc Malovrh M.	Journal of Asthma
32	Efficacy and safety of a medication dose reminder feature in a digital health offering with the use of sensor-enabled medicines	2017	Moorhead P. and Zavala A. and Kim Y. and Virdi N.S.	Journal of the American Pharmacists Association
33	Effects of interactive patient smartphone support app on drug adherence and lifestyle changes in myocardial infarction patients: A randomized study	2016	Johnston N. and Bodegard J. and JerstrÃ¶m S. and Ã…kesson J. and Brorsson H. and Alfredsson J. and Albertsson P.A. and Karlsson J.-E. and Varenhorst C.	American Heart Journal
34	Automated Outreach for Cardiovascular-Related Medication Refill Reminders	2016	Harrison T.N. and Green K.R. and Liu I.-L.A. and Vansomphone S.S. and Handler J. and Scott R.D. and Cheetham T.C. and Reynolds K.	Journal of Clinical Hypertension
35	Effectiveness of Population Health Management Using the Propeller Health Asthma Platform: A Randomized Clinical Trial	2016	Merchant R.K. and Inamdar R. and Quade R.C.	Journal of Allergy and Clinical Immunology: In Practice
36	Evaluation of a Remote Monitoring System for Diabetes Control	2015	Katalenich B. and Shi L. and Liu S. and Shao H. and McDuffie R. and Carpio G. and Thethi T. and Fonseca V.	Clinical Therapeutics
37	Using technology to create a medication safety net for cardiac surgery patients: a nurse-led randomized control trial.	2009	Sherrard H. and Struthers C. and Kearns S.A. and Wells G. and Chen L. and Mesana T.	Canadian journal of cardiovascular nursing = Journal canadien en soins infirmiers cardio-vasculaires
38	Real-world evaluation of a mobile health application in children with asthma	2018	Stukus, DR and Farooqui, N and Strothman, K and Ryan, K and Zhao, S and Stevens, JH and Cohen, DM	Annals of allergy, asthma & immunology
39	Association of a Smartphone Application With Medication Adherence and Blood Pressure Control: the MedISAFE-BP Randomized Clinical Trial	2018	Morawski, K and Ghazinouri, R and Krumme, A and Lauffenburger, JC and Lu, Z and Durfee, E and Oley, L and Lee, J and Mohta, N and Haff, N and et al.	JAMA internal medicine
40	A Team-Based Online Game Improves Blood Glucose Control in Veterans With Type 2 Diabetes: a Randomized Controlled Trial	2017	Kerfoot, BP and Gagnon, DR and McMahon, GT and Orlander, JD and Kurgansky, KE and Conlin, PR	Diabetes care
41	Specific hypertension smartphone application to improve medication adherence in hypertension: a cluster-randomized trial	2018	Marquez Contreras, E and Marquez Rivero, S and Rodriguez Garcia, E and Lopez-Garcia-Ramos, L and Carlos Pastoriza Vilas, J and Baldonedo Suarez, A and Gracia Diez, C and Gil Guillen, V and Martell Claros, N	Current medical research and opinion
42	Active care management supported by home telemonitoring in veterans with type 2 diabetes: the DiaTel randomized controlled trial	2010	Stone, RA and Rao, RH and Sevick, MA and Cheng, C and Hough, LJ and Macpherson, DS and Franko, CM and Anglin, RA and Obrosky, DS and Derubertis, FR	Diabetes care
43	Supported Telemonitoring and Glycemic Control in People with Type 2 Diabetes: the Telescot Diabetes Pragmatic Multicenter Randomized Controlled Trial	2016	Wild, SH and Hanley, J and Lewis, SC and McKnight, JA and McCloughan, LB and Padfield, PL and Parker, RA and Paterson, M and Pinnock, H and Sheikh, A and et al.	Plos medicine
44	An Internet-based store-and-forward video home telehealth system for improving asthma outcomes in children	2003	Chan, DS and Callahan, CW and Sheets, SJ and Moreno, CN and Malone, FJ	American journal of health-system pharmacy
45	Home blood pressure management and improved blood pressure control: results from a randomized controlled trial	2011	Bosworth, HB and Powers, BJ and Olsen, MK and McCant, F and Grubber, J and Smith, V and Gentry, PW and Rose, C and Van Houtven, C and Wang, V and et al.	Archives of internal medicine
46	Randomized Controlled Trial of Technology-Assisted Case Management in Low Income Adults with Type 2 Diabetes	2017	Egede, LE and Williams, JS and Voronca, DC and Knapp, RG and Fernandes, JK	Diabetes technology & therapeutics
47	Online disease management of diabetes: engaging and motivating patients online with enhanced resources-diabetes (EMPOWER-D), a randomized controlled trial	2013	Tang, PC and Overhage, JM and Chan, AS and Brown, NL and Aghighi, B and Entwistle, MP and Hui, SL and Hyde, SM and Klieman, LH and Mitchell, CJ and et al.	Journal of the American Medical Informatics Association : JAMIA
48	Personalized Biofeedback on Inhaler Adherence and Technique by Community Pharmacists: a Cluster Randomized Clinical Trial	2019	O'Dwyer, S and Greene, G and MacHale, E and Cushen, B and Sulaiman, I and Boland, F and Bosnic-Anticevich, S and Mokoka, MC and Reilly, RB and Taylor, T and et al.	Journal of allergy and clinical immunology: in practice
49	Stepwise self-titration of oral glucose-lowering medication using a mobile telephone-based telehealth platform in type 2 diabetes: a feasibility trial in primary care	2013	Nagrebetsky, A and Larsen, M and Craven, A and Turner, J and McRobert, N and Murray, E and Gibson, O and Neil, A and Tarassenko, L and Farmer, A	Journal of diabetes science and technology
50	Trial to Examine Text Message–Based mHealth in Emergency Department Patients With Diabetes (TExT-MED): A Randomized Controlled Trial	2013	Arora, S and Peters, A and Burner, E and Lam, J and Menchine, M	Annals of emergency medicine
51	Adults with Asthma Experience No Increase in Asthma-related Exacerbations When Digital Communication Technology Tools Are Employed to Offset Provider Workload: a Pragmatic Randomized Trial	2019	Bender, BG and Wagner, NM and Shoup, JA and Goodrich, GK and Shetterly, SM and Cvietusa, PJ and Anderson, CB and Xu, S and Ritzwoller, DP and Tacinas, C and et al.	Medical care
52	Telemonitoring and self-management in the control of hypertension (TASMINH2): a randomised controlled trial	2010	Mcmanus, R and Mant, J and Bray, E and Holder, R and Jones, M and Greenfield, S and Kaambwa, B and Banting, M and Bryan, S and Little, P and Williams, B and Hobbs, R	Lancet
53	Efficacy of self-monitored blood pressure, with or without telemonitoring, for titration of antihypertensive medication (TASMINH4): an unmasked randomised controlled trial	2018	McManus, RJ and Mant, J and Franssen, M and Nickless, A and Schwartz, C and Hodgkinson, J and Farmer, A and Grant, S and Greenfield, SM and Heneghan, C and et al.	Lancet
54	A digital health intervention for cardiovascular disease management in primary care (CONNECT) randomized controlled trial.	2020	Redfern, Julie and Coorey, Genevieve and Mulley, John and Scaria, Anish and Neubeck, Lis and Hafiz, Nashid and Pitt, Chris and Weir, Kristie and Forbes, Joanna and Parker, Sharon and Bampi, Fiona and Coenen, Alison and Enright, Gemma and Wong, Annette and Nguyen, Theresa and Harris, Mark and Zwar, Nick and Chow, Clara K. and Rodgers, Anthony and Heeley, Emma and Panaretto, Katie and Lau, Annie an…	NPJ digital medicine
55	An Intervention to Improve Medication Adherence in People With Heart Disease (Text4HeartII): Randomized Controlled Trial.	2021	Maddison, Ralph and Jiang, Yannan and Stewart, Ralph and Scott, Tony and Kerr, Andrew and Whittaker, Robyn and Benatar, Jocelyn and Rolleston, Anna and Estabrooks, Paul and Dale, Leila	JMIR mHealth and uHealth
56	Engaging Patients in Atrial Fibrillation Management via Digital Health Technology: The Impact of Tailored Messaging.	2020	Toscos, Tammy and Coupe, Amanda and Wagner, Shauna and Ahmed, Ryan and Roebuck, Amelia and Flanagan, Mindy and Drouin, Michelle and Mirro, Michael	The Journal of innovations in cardiac rhythm management
57	Effects of the Interactive Web-Based Video "Mon Coeur, Mon BASIC" on Drug Adherence of Patients With Myocardial Infarction: Randomized Controlled Trial.	2021	Bruggmann, Christel and Adjedj, Julien and Sardy, Sylvain and Muller, Olivier and Voirol, Pierre and Sadeghipour, Farshid	Journal of medical Internet research
58	Elderly Medication Adherence Intervention Using the My Interventional Drug-Eluting Stent Educational App: multisite Randomized Feasibility Trial	2020	Boyd, AD and Ndukwe, CI and Dileep, A and Everin, OF and Yao, Y and Welland, B and Field, J and Baumann, M and Flores, JD and Shroff, A and et al.	JMIR mhealth and uhealth
59	Effect of Home Blood Pressure Monitoring via a Smartphone Hypertension Coaching Application or Tracking Application on Adults With Uncontrolled Hypertension: a Randomized Clinical Trial	2020	Persell, SD and Peprah, YA and Lipiszko, D and Lee, JY and Li, JJ and Ciolino, JD and Karmali, KN and Sato, H	JAMA network open
60	Effectiveness of myAirCoach: a mHealth Self-Management System in Asthma	2020	Khusial, RJ and Honkoop, PJ and Usmani, O and Soares, M and Simpson, A and Biddiscombe, M and Meah, S and Bonini, M and Lalas, A and Polychronidou, E and et al.	The journal of allergy and clinical immunology. In practice
61	The Impact of Patient Self-Monitoring Via Electronic Medication Monitor and Mobile App Plus Remote Clinician Feedback on Adherence to Inhaled Corticosteroids: A Randomized Controlled Trial.	2021	Mosnaim, Giselle S. and Stempel, David A. and Gonzalez, Candy and Adams, Brittany and BenIsrael-Olive, Naomi and Gondalia, Rahul and Kaye, Leanne and Shalowitz, Madeleine and Szefler, Stanley	The journal of allergy and clinical immunology. In practice
62	The impact of a pharmacist-designed mobile application on blood pressure control and medication adherence in patients with hypertension	2020	Manigault, KR and McKinley, D and Patel, S and Truong, C and Nguyen, S and Akil, A and Newsom, L and Murnane, KS and Thurston, MM	JACCP journal of the american college of clinical pharmacy
63	Utilizing a Mobile Health Intervention to Manage Hypertension in an Underserved Community	2020	Zha, P. and Qureshi, R. and Porter, S. and Chao, Y.-Y. and Pacquiao, D. and Chase, S. and O'Brien-Richardson, P.	Western journal of nursing research
